# Supplementary material for: miR-455-5p promotes pathological cardiac remodeling via suppression of PRMT1-mediated Notch signaling pathway
Source: Cell Mol Life Sci. 2023 Nov 11;80(12):359. doi: 10.1007/s00018-023-04987-2 (PMC10640488; doi:10.1007/s00018-023-04987-2)
Supplement: Supplementary file 6 — Supplementary file6 (XLSX 634 KB) [file 18_2023_4987_MOESM6_ESM.xlsx]

## Sheet: 微生信示例138
gene_name	log2FoldChange	pvalue
Myh4	-1.2857	2.7265e-23
Scd	0.6631	3.9057e-10
Lbh	-1.009	7.415e-10
Insig1	0.6597	8.8007e-10
Lmcd1	-0.8316	6.5489e-09
Cacna1s	-1.1595	1.0487e-08
Drp2	-4.075	8.0933e-08
LOC100910418	-2.2947	1.7842e-07
E2f2	0.8348	2.0794e-07
Casq2	-0.4923	3.2383e-07
Tnnt2	-1.0747	5.4435e-07
Fmod	-1.0424	8.0909e-07
LOC100910446	4.0993	1.008e-06
Lamc2	-0.5928	1.0224e-06
Sfrp2	6.5114	1.6863e-06
Ephx1	-0.6799	1.9397e-06
Ldb3	-0.8508	2.7814e-06
Gsta1	-1.1266	3.6871e-06
Cox6a2	-1.0551	4.4572e-06
Efnb2	0.5574	4.54e-06
hist1h2ail2	2.3312	5.7623e-06
LOC102548682	1.8062	5.6384e-06
Acsm2	-0.7985	6.3336e-06
Smap1	0.4756	8.0207e-06
Filip1	-0.8917	1.096e-05
Csgalnact1	-0.7725	1.703e-05
F2r	0.4755	1.9322e-05
Ugt8	-5.9406	1.9525e-05
AABR07027088.1	-2.6087	2.3449e-05
Sh3tc2	-1.3587	2.2958e-05
Prima1	0.931	2.7608e-05
Cpe	-0.5415	2.8732e-05
Selenop	-0.9141	3.07e-05
Jag1	-0.5852	3.2331e-05
Sox10	-5.8227	3.4161e-05
Lrrc75b	0.4397	3.3691e-05
Mpst	1.0157	3.543e-05
Gpc4	-0.5153	4.6852e-05
Cenpa	0.4945	4.6069e-05
Myl2	-0.9685	4.7541e-05
Glb1l2	-0.6011	6.5568e-05
Slc36a2	-5.8225	6.7995e-05
Tgfb3	-0.4452	7.5931e-05
AABR07007032.1	-0.9182	9.9825e-05
Acss2	0.5365	9.5235e-05
Jun	0.5763	9.6737e-05
Kif1a	-5.704	9.9201e-05
AABR07028989.1	-3.4831	9.8726e-05
Cmtm4	-0.4667	0.00010175
Aif1l	-0.4508	0.00010665
AABR07050487.1	0.9061	0.00010846
Septin8	-0.4682	0.00011162
Txnip	-0.3844	0.00011908
Sult2a1	-1.4113	0.00012477
Myom1	-0.542	0.00013055
Frmpd1	1.2321	0.00013879
Trim63	-0.6469	0.00013805
Mbd6	-0.5085	0.00016178
Rasgrp3	-0.7296	0.00019404
Plekhb2	-0.3632	0.00019391
Dusp1	-0.6582	0.00018949
Popdc2	-0.6744	0.0001901
Ndrg1	-2.744	0.00019689
Emp2	-1.0796	0.00020139
Acat2	0.5586	0.00020914
Ca9	-0.4952	0.00021801
Rpl13a	-0.4643	0.00023994
Tnni1	-1.178	0.00028586
RGD1561958	-1.3545	0.00029475
Itpr1	-0.4298	0.00031478
Xirp1	-0.4702	0.00031435
Glb1l	-0.5461	0.00032677
Fdft1	0.4063	0.00032072
Fa2h	-5.5894	0.00032447
NEWGENE_1559832	-3.7537	0.00035666
LOC100360573	-0.4736	0.00035415
Y_RNA	3.9692	0.00037844
Nppa	-0.9544	0.0003836
Dapk1	-1.3316	0.00038387
Pdlim3	-1.3175	0.00037235
Cyp51	0.4847	0.00041703
Gjb1	-5.4583	0.0004137
Flvcr2	-0.5876	0.00041274
Fabp3	-0.9721	0.00048467
Akap8l	-0.4847	0.00049252
Aatk	-2.2197	0.00047851
Tmem97	0.4968	0.00049312
Siglec10	-0.5806	0.00050689
Plpp3	0.7718	0.00050292
Aoc3	-1.1817	0.00055076
Incenp	0.3893	0.00057348
Phyhd1	-0.5301	0.00056714
Plxdc2	-0.6035	0.00057762
Dhcr7	0.6105	0.00061775
Myoz2	-0.99	0.00061538
Col18a1	-0.5847	0.00060969
Acta1	-1.0355	0.00062807
Slc66a3	-0.3933	0.00063593
Cnksr3	-0.4651	0.00069214
Scd2	0.4642	0.000694
Fbxl22	-1.1302	0.00067693
Mff	1.9819	0.0006769
Pln	-1.0088	0.0006916
Id2	0.7493	0.00070202
Tm7sf2	0.7498	0.00072667
Tes	0.521	0.00078631
Art3	-1.106	0.00078237
Itga7	-0.5264	0.00082382
Nsg1	0.7005	0.00084882
Rcan1	-0.4529	0.00086894
Vat1l	-5.0971	0.00088489
Mir22	-1.1289	0.00090518
Cdhr5	0.7972	0.00091946
Fads1	0.3255	0.00092741
Nsdhl	0.5313	0.00092852
Myod1	0.6944	0.0010448
LOC100911766	-1.6824	0.0010304
Sntb1	-0.5643	0.0010474
Gtse1	0.4	0.0010433
Myl3	-0.9231	0.0010557
Acox1	0.4786	0.00099821
Masp1	0.3931	0.0010407
Ednra	-0.4737	0.0010544
LOC108348112	1.8066	0.001036
Mtus2	-0.3602	0.0010332
5_8S_rRNA	0.4559	0.0010831
Cntrob	0.4518	0.0011055
Actc1	-0.8676	0.0011174
Rab4a	0.5985	0.0011614
Cd81	-0.9555	0.0012174
S100b	-4.712	0.0012284
Tshz3	0.4262	0.0012898
Pgm5	-0.3851	0.0012844
Pcsk9	1.9595	0.0012809
Sgcg	-0.4482	0.0012931
Creb3	-0.3358	0.0013142
Smpx	-1.14	0.0013869
NEWGENE_1308196	-1.2658	0.0013823
Des	-0.7102	0.0013742
Myh6	-0.8089	0.001369
Gse1	0.8303	0.001356
Kif18b	0.5099	0.0014298
Tpm2	-0.4424	0.0014818
Dusp27	-0.4134	0.0014806
Myog	0.4779	0.0015819
Il17re	-0.6033	0.0016073
LOC103692166	-1.5978	0.0016481
Cavin2	0.3691	0.0016691
Upk3b	-0.8138	0.0016698
Mybpc3	-0.8342	0.0016798
E2f8	0.5542	0.0016932
Ppic	-0.3137	0.0017517
Rn5-8s	1.5697	0.0017764
Otub2	-0.4582	0.0018008
AABR07036007.1	0.4911	0.0018241
Per3	0.354	0.001848
Klhl31	-0.3871	0.0018747
Acot2	-0.5329	0.0019129
Pmf1	0.3879	0.0019265
Ucp2	0.4584	0.0019514
Ccdc27	-0.7819	0.0019458
Gstm5	2.1934	0.001977
Rasgrp2	-0.5862	0.0020232
Lpar1	0.4396	0.0020308
Akr1b8	-0.2956	0.0020489
Cd164	0.381	0.0020846
Gja5	-0.3707	0.002179
Id3	0.4425	0.0022058
Olfml3	0.3184	0.0022292
Basp1	0.6447	0.0022634
Fez1	-1.1887	0.0022895
Ckm	-1.1147	0.0024054
Ror1	0.5221	0.0024133
Axin2	0.7267	0.0024422
Asb12	-1.0407	0.0024615
Serinc1	0.3668	0.0024997
Cilp	-0.6838	0.002521
RT1-CE7	-0.7915	0.002573
LOC108348078	0.8763	0.0026553
Aldh1l2	-0.4005	0.0027202
Mag	-4.3918	0.0027461
RNase_MRP	1.3828	0.0027793
Troap	0.4747	0.0028011
Akt2	0.3411	0.0028568
Rps15a	-0.5227	0.0029489
Arhgap33	0.5662	0.002918
Rcn1	-0.3737	0.0029478
Dhh	-1.4973	0.0029416
St3gal4	-0.4603	0.0030117
Myl1	-1.2052	0.0030168
S1pr1	-1.1034	0.0031109
AABR07052585.1	-1.2689	0.0031677
Fads2	0.5046	0.0031981
LOC100911186	2.6252	0.0032718
AABR07058985.2	-5.5444	0.0032928
Fxyd1	-0.9074	0.0033904
Cd44	-0.2806	0.0033793
Dpysl3	0.4177	0.0034467
LOC100910875	2.4762	0.0034646
Cttn	-0.9612	0.0035045
H3c1	1.4471	0.0035025
Hnrnpll	0.305	0.0036224
Tgfbi	0.5047	0.0036941
B4galnt1	-0.7297	0.0038693
LOC108348047	2.4632	0.0039421
Snrpa1	0.4905	0.0040111
Rab6b	-0.4712	0.0040026
Gpx3	-0.8987	0.0039688
Dnai2	1.0351	0.00399
Pou2f2	0.5389	0.0041106
Cpq	-0.3977	0.0040823
Cdk2ap1	0.3656	0.0040999
Ccnf	0.4446	0.004189
Wnt4	0.6827	0.0042513
LOC100365958	-0.7586	0.0042829
Tmco3	-2.187	0.0042824
Mvd	0.7458	0.004304
Hsd17b7	0.6917	0.0044629
Ppidl1	0.7199	0.0045005
Trim72	-1.2212	0.0045391
Dok7	0.8874	0.0045698
RGD1560015	0.5871	0.0047246
Rtkn	-1.2674	0.004695
Espl1	0.3818	0.0047162
Pappa2	-0.8713	0.0046699
Hist1h2an	1.5545	0.004638
Hmgcs1	0.4315	0.0047592
Rbmx	0.3352	0.0047765
Trim54	-1.277	0.0048244
Crebzf	0.4164	0.0049333
Nit1	-0.284	0.0049175
Itga8	-0.6901	0.0049137
Tbl2	0.3123	0.0049515
Sulf1	0.3121	0.0051835
Hdac9	-0.5169	0.0051904
Pimreg	0.4317	0.0051378
Jarid2	0.3684	0.0051564
Mylk	-0.4402	0.0051855
Pcdha4	0.6302	0.0051375
Sbds	-0.3993	0.0053289
Prkar1b	0.4868	0.0053776
Dennd2d	-1.5643	0.0056449
Frem1	-0.5423	0.0055851
Kctd19	-0.6148	0.0056136
Ppp1r10	0.4404	0.0056386
Plekha7	-0.4669	0.0057249
Dlx3	0.8717	0.005847
Vcl	-0.263	0.0058725
RGD1309534	0.5314	0.0059508
Arrb2	0.6539	0.006034
Vtcn1	-1.8813	0.0060941
Tap2	-0.7469	0.0061338
Cnpy4	-0.3386	0.0061445
LOC102548682	1.4935	0.0062332
Fam83d	0.4402	0.0064026
Ctsh	-1.5973	0.0064567
Spta1	-0.8952	0.0064173
Cnih4	-0.3383	0.0064234
Myh7	-0.7866	0.0064725
Eno3	-0.3125	0.0065983
Enpp3	-0.9669	0.0067017
Dhcr24	0.6291	0.0070013
Septin3	-4.6074	0.0069435
Ino80d	0.4542	0.0069884
Dusp18	-0.3668	0.0069771
RGD1307929	-0.2775	0.0070323
AABR07034315.1	-1.0064	0.0071726
AABR07015067.2	2.0251	0.007323
Plk1	0.4227	0.0074034
Igfbp5	0.4502	0.0074037
LOC100909830	-2.5255	0.007376
Snx10	-0.6764	0.0074465
Mboat7l1	-1.2413	0.0075107
Ipo9	0.238	0.0074894
As3mt	-0.5038	0.0076064
Lrrc39	-1.0431	0.0075961
Samd11	0.5475	0.0075849
LOC102549061	1.0878	0.007785
Mvk	0.4605	0.007782
Scpep1	-0.3502	0.0078392
Ube2c	0.495	0.0079185
Mylk3	-1.0822	0.0079792
Pknox1	0.3427	0.0080082
Abcc9	-0.4674	0.0081805
Nrm	0.7055	0.0081602
Serpinf1	-0.4431	0.0082621
Lmnb1	0.3665	0.0082622
AC109542.1	1.1898	0.0086218
Ccn2	-0.5222	0.0085042
Hmgcr	0.2967	0.0086301
AABR07073453.1	1.1979	0.0085835
Cd3e	-0.7512	0.0085177
Fstl1	-0.2682	0.0085623
AC141521.1	-1.8998	0.0085888
AABR07035787.1	0.2816	0.008619
LOC102548682	1.3694	0.0087106
Arhgef25	-0.2711	0.0087654
Sumf1	-0.3155	0.0088735
Prr5l	0.6562	0.0089684
Fdps	0.363	0.0090273
Smarca4	0.4889	0.0090132
LOC103690007	-3.058	0.0091386
Nuak1	-0.2406	0.0091511
Cacna1g	-0.4173	0.0091874
Hadhb	-0.4773	0.0094221
Pik3cb	0.7046	0.0094358
Dyrk2	-0.2918	0.0095339
Ptpn13	0.3181	0.0095355
Col8a2	-0.3683	0.0096581
Pmvk	0.4063	0.0097964
Cxcl12	0.3708	0.0098117
Pogk	-0.3265	0.0097318
Nrn1	0.5933	0.009787
Aurka	0.334	0.0098871
Rsrp1	0.3667	0.010023
Cdt1	0.5157	0.010044
Actn2	-0.7981	0.010124
Cadm3	-2.6549	0.010171
Nppb	-0.8591	0.010237
Lamp2	-0.3204	0.010216
Srm	1.8886	0.010298
Tll1	-0.4618	0.010327
Col5a2	-0.2517	0.010439
Rasl11b	-0.3997	0.010415
Gsta4	-0.617	0.010502
Myl7	-1.1721	0.010562
Ncapd2	0.2934	0.010669
Sqor	-0.3561	0.010689
Vkorc1l1	2.8216	0.010716
Ebp	0.47	0.010789
Cldn19	-1.9334	0.010904
Ptgr1	-0.3459	0.011053
Ncl	0.5422	0.01105
Actl7a	0.9429	0.011096
Kif19	-4.514	0.011126
Kif2c	0.2947	0.011238
Srpk3	-1.0813	0.011284
Srsf2	0.3965	0.011375
Cks2	0.3519	0.011357
Fgfr4	1.2688	0.011421
Ca3	0.2594	0.0116
AABR07037451.2	0.5426	0.011632
Nfasc	-2.9176	0.011683
Plxna2	0.3943	0.011759
Arl3	-0.2811	0.011877
Atoh8	0.7845	0.01196
Vwa5a	-2.7121	0.011913
LOC108351584	0.5029	0.0119
Col5a3	-0.32	0.012054
Oaz2	-0.32	0.01206
Sparc	-0.3272	0.011868
Klf5	0.3511	0.012241
Kif13a	-0.2826	0.012281
Reln	-3.963	0.012356
Srd5a1	0.5321	0.012491
F11r	-3.4549	0.012484
Tspan7	0.4503	0.012552
Ghitm	-0.3292	0.012573
Pomp	0.5077	0.012633
NEWGENE_621351	-1.0459	0.012854
Tspan18	0.4068	0.013047
Akap6	-0.3612	0.013068
Akip1	-0.3715	0.013346
Postn	-0.5395	0.013164
Hexb	-0.5565	0.013273
Tnc	0.5635	0.013234
Tgfbr3	0.3054	0.013204
Pdlim1	-0.2779	0.01356
AABR07021759.1	-0.5204	0.013464
Usp12	0.7272	0.013522
Zc3h6	0.7159	0.013836
LOC100911674	-2.7361	0.014011
Ptpro	-3.4327	0.01406
Plp1	-0.9931	0.014139
LOC100911374	-2.3494	0.014143
Abhd11	0.4394	0.014207
AABR07035357.1	-1.2629	0.014369
NEWGENE_1308171	-2.1832	0.014523
Rprd1a	0.4231	0.014689
Snap91	-0.5402	0.014739
Gys1	-0.3048	0.014977
Enc1	0.2488	0.014851
Pxylp1	0.3648	0.014906
Prss55	4.3878	0.015039
AABR07027494.1	0.7166	0.014982
Tecr	0.564	0.014899
Nrap	-0.6525	0.015101
Slc36a4	-0.4325	0.015111
Kcna1	-4.3605	0.015181
AABR07035412.2	1.0094	0.015193
Akap12	-0.3727	0.015453
Fnip2	-0.358	0.015465
Sgms2	-0.3698	0.015543
Als2cl	-0.4774	0.015655
AABR07059198.1	0.5374	0.015751
Prss23	-0.2771	0.01584
Zfp703	0.4715	0.015888
Nrarp	0.6335	0.016251
Sft2d2	-0.2869	0.016257
Mx1	-1.5484	0.016198
Steap1	0.4748	0.016307
Col3a1	-0.2593	0.01633
Tcn2	-0.3539	0.016469
Igf2r	-0.3812	0.01651
Rcl1	0.3249	0.016661
Olr813	-0.5632	0.016649
Vegfd	-0.7234	0.016612
Timp3	-0.2921	0.016737
Kcnmb4	0.7569	0.016726
Ccdc134	0.3917	0.016862
Mea1	-0.2608	0.016842
Rbm18	-0.3471	0.016964
Tmem252	-0.7571	0.01732
Tenm4	-0.7791	0.017338
Bicra	-0.5486	0.017285
Bdh2	-0.4298	0.0171
AABR07039304.1	0.4751	0.017231
Matn3	0.4585	0.017326
Prss35	-1.0426	0.017266
Timm8b	2.5675	0.017441
LOC102549173	0.9109	0.017405
Potem	-3.286	0.017235
AABR07015078.1	0.8808	0.017541
Rps4x	-0.3717	0.017777
Hjurp	0.3237	0.017895
Rasl10a	0.4923	0.017993
Nlrp3	-0.6008	0.017955
Socs3	0.4104	0.017906
Rpph1	0.9481	0.01797
Lrrc58	0.2936	0.01809
AABR07072207.1	-0.7135	0.018225
Hace1	-0.2957	0.018225
Gpr162	0.4794	0.018399
Epb41l1	-0.8372	0.018425
Ryr2	-0.811	0.018397
Nqo1	-0.336	0.018339
Nup93	0.258	0.018617
Tnks2	1.2004	0.019145
Oga	-0.4363	0.019342
AABR07012583.2	1.4201	0.019042
Pamr1	-1.9468	0.018703
Decr1	-0.3487	0.019228
AABR07042514.3	-2.6527	0.019034
Egln3	-1.2576	0.019325
Tmem198b	0.3497	0.018975
Rpl30	-0.4765	0.018863
Inhbe	-0.3023	0.01931
Ankzf1	-0.2757	0.019032
Lmod1	-0.3513	0.019311
Acly	0.2745	0.019351
AABR07044049.1	0.9632	0.018742
Sik1	0.5795	0.019196
Castor2	0.4388	0.019293
Fes	2.1774	0.019513
Fbh1	-0.271	0.01954
Surf2	-1.8595	0.01984
Trim14	0.7707	0.019799
Kcna6	-4.1862	0.019948
NEWGENE_1308612	1.3526	0.01999
Ctsa	-0.288	0.019941
Ntm	-0.3768	0.020005
Fras1	-0.545	0.020171
AABR07042326.3	-1.7603	0.020336
Ddb1	-0.2053	0.020474
Cemip2	0.3372	0.020611
Cptp	-0.4385	0.020633
Tnni3	-0.6727	0.020923
Washc3	-0.3041	0.020847
Scara3	0.349	0.020892
Ankrd13a	0.2262	0.020884
Rps27a	-0.912	0.020975
LOC108348276	2.0876	0.021099
Pcsk4	0.81	0.021096
Srpx	-0.2279	0.021252
LOC108348180	-0.3277	0.021144
AABR07026317.1	-0.5104	0.021233
Cdhr1	0.6155	0.02126
Msln	-0.3062	0.021487
Gpr137	0.4933	0.022043
Rnpc3	0.5121	0.022432
Il6	-0.7022	0.022348
Serinc4	-0.4125	0.022462
Epb41l5	-0.3803	0.022302
Tmem108	0.4123	0.022587
Slit3	-0.6352	0.022569
Ccdc110	-4.1943	0.022641
Btbd19	-0.3356	0.022841
U8	1.3374	0.022821
Add3	0.3185	0.023106
Ca11	-0.4258	0.023601
Pygm	-0.6529	0.023562
Dysf	-0.2691	0.023551
Luc7l2	0.2964	0.023629
Swi5	0.3399	0.02328
Srebf2	0.4993	0.02328
Sltm	0.3348	0.023377
Srl	-0.7232	0.023592
Serpinb9	-0.3545	0.023382
Ctsl	-0.3275	0.023678
U1	1.1239	0.023744
LOC100911417	-1.1091	0.023879
AABR07000398.1	0.9989	0.024006
Cdc20	0.4621	0.024192
Carmil1	0.3447	0.02415
Mrpl53	2.8155	0.024414
Bub1b	0.2652	0.024412
Rpl21	-0.4494	0.024513
Ikbke	-0.3244	0.024586
Btd	0.3521	0.024526
AABR07060519.1	-0.3772	0.024769
Pik3r3	0.3229	0.024781
Snip1	1.949	0.024888
Mcm3	0.2617	0.024836
Pacc1	-0.3477	0.024965
RGD1359290	-0.2835	0.025011
Stard4	0.3745	0.024937
Tfap4	0.3879	0.025069
Lgals9	-0.7445	0.025185
LOC684762	1.2344	0.025478
Rnf213	-0.3094	0.025574
LOC102551606	-0.6629	0.025823
Unkl	0.4899	0.02566
AABR07043772.1	2.4393	0.025693
Spryd4	-0.3331	0.025899
Piezo2	-2.8592	0.026003
LOC292543	-0.5181	0.026138
Duox1	0.3062	0.026224
Sat1	-0.5076	0.026196
Dlx1	0.4244	0.026361
LOC498705	1.8729	0.026395
Lims2	-0.5373	0.026362
Lgalsl	-0.5178	0.026518
Kazald1	0.4727	0.026782
Ifitm10	1.5252	0.026836
Rps17	-0.282	0.02688
Ephb6	-3.3535	0.026807
Rpl10	-0.2187	0.026712
Snf8	-0.2585	0.026953
Robo2	-0.3648	0.02696
Cenpt	0.3053	0.026763
Kif24	0.454	0.027175
Sptan1	-0.2051	0.027242
LOC108348151	-0.6845	0.027314
AABR07035778.2	-0.7762	0.027316
Ism2	0.7666	0.027449
Zmiz1	0.368	0.027444
Mrvi1	-0.3044	0.027653
U6	-1.0337	0.027774
LOC103691556	1.2222	0.02772
Myh3	-0.6856	0.027852
Igf2bp1	0.3025	0.027838
Dhrs1	0.3214	0.027885
Trib1	0.3194	0.028123
AABR07044711.1	0.6166	0.028118
Myl4	-0.5896	0.028225
Vps35l	-0.2194	0.02833
Slc26a10	-0.4019	0.028384
5_8S_rRNA	1.4957	0.028578
7SK	-0.9952	0.028618
Dazap1	0.2911	0.028733
C2cd3	0.2488	0.029101
Ppm1l	-0.3511	0.029046
Atp6v0e2	-0.9865	0.029132
AABR07051404.1	4.0505	0.028828
Gata5	-2.2514	0.029067
Syn1	0.5075	0.028976
Rab26	0.8967	0.029024
Nalcn	-0.6032	0.028975
Adamts9	0.232	0.029218
Sorbs1	-0.3344	0.02943
Tinagl1	-0.5994	0.029438
Nkrf	0.9695	0.02943
Mlip	-1.4522	0.029405
Ifi35	-0.5125	0.029446
Fgfbp3	0.6465	0.029801
Trim2	0.2839	0.029978
LOC103689983	-3.1564	0.029706
Zbtb42	0.5897	0.029881
LOC103693189	1.2892	0.029902
Tnn	0.4088	0.030017
Blmh	0.3249	0.029984
Rpl39l	-0.8003	0.029921
Nup85	0.2669	0.029944
Atp2a3	-0.6222	0.029639
Haus4	0.2357	0.02982
Jak3	0.4631	0.029986
Wls	-0.302	0.030147
AC110709.1	-1.094	0.030228
Mypop	0.4439	0.030355
Slc7a3	-2.3257	0.030435
Fstl3	-1.0179	0.030387
Uba7	-0.4742	0.030314
Hist1h2af	0.8556	0.030402
Tlcd3b	1.1116	0.030483
Sfxn2	-1.2518	0.030611
Bag2	-0.2616	0.030649
LOC103692165	2.9044	0.031018
Sulf2	-0.7187	0.031148
LOC102550543	-0.8799	0.031017
Vps11	-0.3115	0.030967
Apbb2	0.3237	0.031182
Hist1h3b	0.9578	0.031175
Pfdn1	-0.294	0.031086
Bag3	0.3013	0.031391
Asns	-0.3049	0.031386
Lsmem1	-1.7426	0.031361
Slco3a1	0.3487	0.032117
Hnrnpul1	0.2211	0.032133
Ssc5d	-0.4353	0.032136
Sytl2	-2.107	0.031682
Kif22	0.3006	0.03213
Pigk	-0.2408	0.031777
Stil	0.3264	0.031775
Wars1	-0.2719	0.031924
Ypel5	-0.5232	0.031827
Faim	1.1958	0.032091
Hist1h4m	1.372	0.032006
Tcf19	0.3215	0.031753
Adh7	-0.3006	0.032238
Mblac2	0.4429	0.032335
Nptxr	0.4383	0.032418
Mcm7	0.3004	0.032566
Aox1	-0.531	0.032645
Atp6v0d2	1.6038	0.032985
Cyfip2	-0.3667	0.032968
LOC100912564	1.9847	0.032992
NEWGENE_1582994	-2.0569	0.032901
Ncs1	-0.2503	0.033064
Gmds	0.3086	0.033202
AY172581.18	-1.1726	0.033298
Mmp2	-0.552	0.033352
AC130391.5	2.0164	0.033647
Npr3	-0.3257	0.0337
Fcgbp	-1.4135	0.033884
Glrx	0.3101	0.034068
Chmp4c	-0.385	0.033933
Kcnip3	0.3699	0.033811
Prickle1	-0.2155	0.034039
Rbmxl1	0.2405	0.034039
Mical2	0.2232	0.034433
AC126572.2	1.0642	0.034397
Cbx2	0.3533	0.034538
Mmab	0.4293	0.034602
Tonsl	0.3426	0.034763
Mdc1	0.2941	0.03491
Igfbp4	-0.4742	0.035036
Kif3b	-0.2851	0.035166
Stard13	0.2189	0.035201
LOC681367	0.4181	0.035359
Npl	-0.3985	0.035515
Cep85l	-0.3678	0.035478
Prc1	0.2773	0.035701
Plagl1	-0.3446	0.035717
Il6st	-0.2248	0.035773
Lpcat3	0.2653	0.035983
Metap1d	-0.3836	0.035827
Plxnb3	-2.8958	0.036029
Churc1	-0.4451	0.035931
Hrob	0.4083	0.035972
Syt12	0.3778	0.036086
Fuca1	-0.4054	0.036341
AABR07070046.1	0.5147	0.036378
Rab3b	-3.0448	0.036583
Arsg	-0.302	0.036661
Akr1c12	-0.5939	0.036686
Tnnc1	-0.5029	0.036696
Csrp3	-0.6962	0.037119
Fcgrt	-0.2278	0.03723
Gpr157	0.5585	0.037342
AABR07038873.1	-0.5472	0.037345
Prdm8	0.4262	0.037313
Cd151	-0.3991	0.037414
Fst	0.2532	0.037516
Zfp354c	-0.4441	0.037578
Ifit2	-0.603	0.049037
Best1	0.6507	0.049841
Morn4	0.391	0.048201
Eps8l2	-0.5583	0.041904
Kcnc1	2.9629	0.046728
Ganab	-0.1821	0.043359
Slc5a2	0.6728	0.038902
Map4k1	-0.8585	0.045278
Tm6sf1	-0.348	0.049866
Qprt	-1.8924	0.045279
Arnt2	-0.2427	0.039681
LOC108349745	3.4412	0.03775
Cep89	0.313	0.043018
Dmpk	-0.3866	0.049762
Mylpf	-0.5493	0.039941
Ifit1	-0.8181	0.048521
Tspan4	2.2669	0.038936
LOC103690163	1.1214	0.038721
Igf2	-0.3094	0.048696
LOC100911440	1.9062	0.047116
Eid2b	0.759	0.049334
Bscl2	-0.3186	0.041706
Irf2bp1	0.4527	0.038232
Inpp5a	-0.2317	0.041564
NEWGENE_1310561	-0.6512	0.040848
Echs1	-2.6263	0.049538
RGD1559600	-2.5136	0.04429
Vangl1	0.2729	0.045997
Pde5a	-0.5824	0.040626
Tmem131l	0.2452	0.045149
Ccdc152	-0.9372	0.044552
Sike1	-0.2643	0.048109
Elovl6	1.7785	0.044141
RGD1560065	0.3165	0.045019
U2	-3.3333	0.048723
Wdr91	0.3107	0.048772
Cyren	0.3687	0.039213
Smarcd3	0.3009	0.046944
Bcat1	-0.2141	0.04466
Tgoln2	-0.4439	0.04237
Ptms	0.476	0.044967
Ttpal	-0.3384	0.039486
Ccn5	-0.3923	0.048027
Tmx4	-0.3738	0.046717
Tp53inp2	-0.3002	0.0491
Sapcd2	0.6759	0.038454
Gchfr	0.7805	0.041756
RGD1311084	0.9669	0.040471
Ptpa	0.226	0.048813
Ccdc34	0.3821	0.04912
Ckmt1	-1.4503	0.045347
Bmp7	-1.4683	0.04493
Tp53inp1	-0.4266	0.039583
Slc2a5	0.456	0.040179
Ctps1	-0.2332	0.044898
Pramef8	-0.4119	0.039114
Isg15	-0.8319	0.042779
Col27a1	-0.3412	0.047815
Tdrd7	-0.2501	0.049409
RGD1560821	3.5536	0.048166
Magix	0.704	0.046174
LOC100910438	-2.0075	0.047443
Magea4	-0.4976	0.038893
Taz	-0.3051	0.042306
Slc9a6	0.2569	0.047683
Sptb	-0.8608	0.039946
LOC108348062	-0.7529	0.047488
Arc	0.6171	0.042085
RGD1562114	-0.3134	0.03904
AABR07058501.1	3.9249	0.046633
Kif23	0.3807	0.040515
LOC100365810	-0.4911	0.047557
Tbx20	-1.1903	0.049144
Cnn1	-0.2452	0.046332
Calml4	-0.3896	0.047162
Slc9a9	-0.3995	0.048374
Raver1	0.3191	0.047061
Srpra	-0.2513	0.040574
AABR07069008.1	-1.8531	0.038824
Fbxo36	2.0034	0.047938
Vegfa	-0.2285	0.04311
Apobec2	-0.6887	0.045332
Fer1l5	-1.0296	0.042622
AABR07067506.1	-0.4293	0.039883
LOC100911733	-2.1085	0.039661
Vil1	-2.5064	0.046942
Plin4	-0.6735	0.046419
AABR07068308.1	-3.4061	0.049815
Prickle4	0.4861	0.04956
Ewsr1	0.478	0.046445
Adcy1	-3.3431	0.04303
Cnga1	-1.0835	0.047731
Ddr2	-0.2234	0.039187
Disp1	0.3586	0.043467
Nsl1	0.2959	0.039448
Gjc1	-0.2824	0.041939
Marf1	-1.2296	0.04501
AC128859.4	1.3163	0.041513
Obscn	-0.8253	0.047278
Becn1	-0.2642	0.044535
Pigl	0.3869	0.037848
Pip4k2b	0.2769	0.040029
Amz2	-0.2569	0.049359
Metrnl	0.7119	0.041271
Fgf11	0.6034	0.042118
Myh11	-0.3918	0.048822
Birc5	0.3646	0.04045
Myocd	-0.3105	0.043302
Proca1	-0.6664	0.049489
Itm2b	-0.2716	0.038092
Pabpn1	0.2622	0.043071
Colq	-1.0921	0.044001
Smim19	-0.2497	0.049865
Naa50	0.4977	0.046769
Cryzl1	-0.3133	0.03862
Mcm4	0.2039	0.042764
Ypel1	0.658	0.042422
Ifnar1	-0.244	0.041617
Dtna	-1.0159	0.046965
Tsnax	-0.3014	0.039541
LOC100359539	0.2997	0.045257
AABR07043654.1	2.1853	0.04784
Kifc1	0.4298	0.044186
AABR07044470.1	-3.8743	0.045785
Sapcd1	-0.4838	0.049165
Gstt2	0.9005	0.041493
Eif4ebp2	0.4696	0.04146
AABR07045058.1	-0.4587	0.040139
LOC103690026	-2.1641	0.041066
KLHL42	0.0100517	0.979474
PHACTR3	0.495355	0.875465
ERGIC2	0.28505	0.527372
TFAP2C	0.611329	0.659012
CASS4	0.669058	0.343654
AAMDC	0.00891206	0.982734
RFX2	0.215504	0.511863
ALG6	0.0940518	0.797873
CNOT3	0.322222	0.143426
GP6	0.00305046	0.994813
PTPN4	0.484608	0.18829
DDX18	0.0816032	0.79142
ASAP3	0.0286028	0.957977
PDRG1	0.0132042	0.965557
DOCK9	0.164292	0.676984
ANKRD10	0.0442693	0.883511
TGDS	0.0248843	0.953409
DOCK3	0.808475	0.0391286
C3orf18	0.230297	0.490215
COQ9	0.0978836	0.794311
KIF9	0.132369	0.678922
ARHGAP28	0.116387	0.843539
PPP1R13B	0.152165	0.716461
SMOX	0.0583445	0.891061
ZNF343	0.214059	0.556626
EBF4	0.393669	0.393583
CPXM1	0.385987	0.274738
XRN2	0.141037	0.489872
KIZ	0.599091	0.167972
TESC	0.512575	0.270331
RPL6	0.265333	0.245785
SIRPG	1.10258	0.058103
MAPKAPK5	0.012968	0.949982
ESF1	0.124108	0.807507
ANAPC5	0.0640765	0.676079
DZANK1	0.232484	0.512047
KDM2B	0.256371	0.54913
CFAP61	0.355208	0.782209
TASP1	0.336555	0.24349
PXN	0.472935	0.34056
SIRT4	0.328937	0.75975
TRMT6	0.11379	0.68889
BRAP	0.44051	0.0453035
FUS	0.195967	0.306641
IGBP1	0.207193	0.31774
FXYD5	0.465128	0.442365
ZNF302	0.290398	0.421239
HEPH	0.556179	0.220279
CMTM1	0.439752	0.553541
GMIP	0.128943	0.824127
RBM41	0.0669749	0.823606
LAG3	0.848353	0.157283
OTUB2	0.00544131	0.984081
DDX24	0.237255	0.297157
ZBTB25	0.544539	0.126952
NECAP1	0.393	0.231942
RCOR1	0.442167	0.255421
GPATCH2L	0.157006	0.641444
LTBP4	0.146078	0.582978
SLC9A1	0.0469405	0.841952
PAPOLA	0.161272	0.525722
CCNK	0.287478	0.373088
PCBP4	0.174772	0.470398
YPEL3	0.80799	0.0883316
LYZ	0.476405	0.466447
SI	0.495355	0.875465
PDCD7	0.290896	0.250807
P3H2	0.40892	0.412068
THPO	0.703837	0.48421
FLT3LG	1.21272	0.0439288
ZNF268	0.270133	0.530004
CERS4	0.934293	0.000545274
USP48	0.13329	0.572654
PDPR	0.122841	0.792755
GLG1	0.0638189	0.750376
TNRC6A	0.561968	0.0227268
PITPNM2	0.512969	0.0610392
RBM27	0.277436	0.511957
OSBPL8	0.507307	0.308494
NLRC4	0.234441	0.735423
SLC26A4	1.83318	0.316376
TXNL1	0.056614	0.828546
IL5RA	1.34653	0.0929811
CMTM6	0.178763	0.539802
RAPGEF4	0.00678973	0.990652
SEL1L3	0.338843	0.553873
CDV3	0.0242522	0.90667
APOH	1.77118	0.35733
NLRP1	1.12442	0.0624238
PITPNM3	0.0585196	0.898311
ORC6	0.317116	0.592607
RGS17	0.239752	0.795837
ANGPT2	1.11404	0.0492257
CD200	0.706653	0.15002
CCDC80	0.305713	0.503552
CMA1	0.621809	0.763256
PPP2R3C	0.0678168	0.814959
RNF31	0.792281	0.0698891
SCFD1	0.147704	0.712347
G2E3	0.58742	0.158364
HECTD1	0.0678483	0.780115
SUPT16H	0.0593487	0.715633
TOX4	0.105712	0.680027
TGM1	0.97427	0.0495817
TINF2	0.155318	0.640434
DAZL	0.496065	0.875285
TRPM7	0.337527	0.358792
WDR76	0.234173	0.568376
SNAP23	0.119459	0.673128
PHGDH	0.374962	0.446032
COL9A3	1.74354	0.0161353
RFFL	0.299535	0.432775
UNC13D	0.203921	0.641703
MFSD11	0.0130451	0.961688
GPATCH2	0.165835	0.677984
NUP50	0.60383	0.00597138
VNN3	1.23252	0.095752
LRRFIP2	0.173642	0.592427
OR1I1	2.06266	0.427607
CDC6	0.207422	0.758422
UPRT	0.252413	0.324925
CBX5	0.0425755	0.918033
SUCO	0.273845	0.488877
MAP3K1	0.466312	0.262607
DHPS	0.674472	0.213629
ARCN1	0.0820346	0.609559
SH2D3C	0.979732	0.196734
PDE6C	0.452518	0.68763
CWF19L1	0.264881	0.399117
SEMA4G	0.650154	0.16495
BTAF1	0.308387	0.358541
IKZF5	1.1161	0.0233011
TLL2	0.752133	0.406366
CYP26A1	1.07313	0.734213
TDRD1	1.93608	0.161829
WAC	0.387714	0.186656
CREM	0.61782	0.232053
TPSD1	0.0536097	0.985778
HIVEP1	0.57627	0.297894
CRISP3	0.937651	0.377658
FKBP5	0.158981	0.723589
SRPK1	0.517174	0.328719
BRPF3	0.242294	0.216373
MRPS18A	0.171686	0.643596
PGC	4.06551	0.0165496
NCR2	0.495355	0.875465
MLN	3.25962	0.133549
CDC5L	0.20908	0.424098
ITPR3	1.41927	0.0211087
ZNF184	0.922613	0.0563097
DSP	0.238159	0.62915
SIRT1	0.222578	0.534901
HNRNPH3	0.17189	0.526083
IFT74	0.0892958	0.82499
JAK2	0.0147461	0.960831
IL12RB1	0.0137663	0.981699
SH3GLB1	0.212028	0.471569
PCSK5	0.161481	0.548914
ABLIM1	0.964842	0.0543894
RAB18	0.231111	0.434114
PRTFDC1	0.133292	0.810562
PALMD	0.051231	0.948788
MACROH2A2	0.13452	0.748442
MAST3	0.423476	0.406096
CATSPERG	0.199296	0.65892
STX1B	0.501022	0.229827
SETD1A	0.288233	0.246504
MAGEB2	0.495355	0.875465
EFNA2	1.19318	0.508103
CIRBP	0.0304089	0.880034
IGFALS	0.761489	0.244586
MTAP	0.0621441	0.808439
CDHR5	0.0197282	0.941396
RASSF7	0.161426	0.687866
MADCAM1	0.771928	0.44138
MKNK2	0.094573	0.814429
KLHL22	0.192712	0.427245
MED15	0.040873	0.871045
SERPIND1	0.555189	0.20768
CRKL	0.160285	0.48336
DERL3	0.693579	0.244115
DDTL	0.608089	0.233439
SUSD2	0.582915	0.194034
SF3A1	0.291024	0.341272
PPIL2	0.234501	0.218458
YPEL1	0.674699	0.103959
MAPK1	0.162999	0.331197
GGT1	0.331191	0.68215
PRODH	0.439279	0.414209
TOP3B	0.862448	0.214175
CRYBB3	0.0255055	0.987578
CYTH4	0.0836613	0.895154
ESS2	0.477462	0.103885
LGALS2	0.0662595	0.920044
HIRA	0.194069	0.386354
SH3BP1	0.0116313	0.969998
HPS4	0.00996215	0.962595
PIK3IP1	1.04136	0.144483
SRRD	0.131714	0.53835
PATZ1	0.502054	0.0709848
TFIP11	0.562155	0.0669588
EIF3L	0.220668	0.373371
SOX10	0.226234	0.779199
CCDC134	0.0709938	0.76541
DEPDC5	0.1129	0.615215
TTC28	0.0802515	0.843088
CENPM	0.0743847	0.922463
SLC5A1	2.45406	0.217641
KDELR3	0.356106	0.23298
CYP2D6	0.400829	0.310549
DDX17	0.0919872	0.555945
DMC1	0.669087	0.5859
TCF20	0.457958	0.141142
HSCB	0.339115	0.372906
RSPH14	0.00868177	0.99229
JOSD1	0.491862	0.224421
FBXO7	0.0853177	0.658621
GTPBP1	0.413841	0.384953
SUN2	0.0476638	0.880913
C22orf31	0.480654	0.827435
MIOX	0.0728617	0.969273
TTLL1	0.253809	0.541174
HMGXB4	0.171928	0.414835
CHKB	0.551479	0.337841
BIK	0.214219	0.771964
THOC5	0.0940379	0.644185
APOBEC3H	0.556456	0.554261
RASD2	1.26337	0.0852298
CBX7	0.828973	0.0483814
CABP7	0.168877	0.850373
RPL3	0.108707	0.608907
SYNGR1	0.0521499	0.911462
MTMR3	0.574694	0.220069
MIEF1	0.227081	0.399258
MYH9	0.197374	0.575455
CACNA1I	1.26267	0.0564332
GRAP2	1.37399	0.0382381
TNRC6B	0.594987	0.0590412
CSF2RB	0.334058	0.579915
FAM118A	0.453342	0.332122
IL2RB	1.26547	0.0632839
EP300	0.23177	0.3546
CHADL	0.0956206	0.88238
PHF5A	0.194446	0.370411
TRMU	0.25806	0.199876
CERK	0.644428	0.0906149
BRD1	0.762268	0.0469318
ZBED4	0.379539	0.145083
MLC1	0.842681	0.0972035
HDAC10	0.84673	0.194876
KCNK10	0.790912	0.329068
KHNYN	0.159412	0.503236
FKBP3	0.425114	0.198848
SDR39U1	0.0506439	0.894799
CTSG	1.57718	0.156355
GZMH	1.84985	0.0196199
GZMB	1.37744	0.0916765
RBM23	0.213507	0.543337
PRMT5	0.0199962	0.953877
COCH	0.326744	0.567808
POLE2	0.29769	0.424059
VCPKMT	0.713339	0.132515
SOS2	0.424166	0.215705
CDKL1	0.397961	0.11267
NIN	0.592865	0.233871
GNPNAT1	0.337465	0.262735
DDHD1	0.616651	0.0887464
CNIH1	0.122242	0.670607
CGRRF1	0.476899	0.17951
ATP6V1D	0.0377662	0.919244
CCDC198	1.13937	0.311664
PLEK2	0.267381	0.610462
TIMM9	0.412515	0.255284
KIAA0586	0.54075	0.0661104
TMED8	0.0915261	0.735467
SAMD15	0.18117	0.716771
DAAM1	0.171298	0.605833
ALKBH1	0.0900185	0.763017
SNW1	0.351284	0.124684
DHRS7	0.0287943	0.932096
PPM1A	0.462819	0.181647
GALNT16	0.0114809	0.986968
CEP128	0.808982	0.0621245
HIF1A	0.108438	0.774922
SRSF5	0.327398	0.227243
EIF5	0.230278	0.529654
DICER1	0.114235	0.711422
TCL1A	1.02896	0.0955638
ZC3H14	0.0894902	0.702462
PCNX1	0.038133	0.899543
VRK1	0.475743	0.106873
PAPLN	0.12921	0.733952
RPS6KA5	0.606803	0.125504
PPP4R3A	0.534093	0.0674179
C14orf93	0.409258	0.20432
YY1	0.138712	0.368417
ACIN1	0.24197	0.207903
CCNB1IP1	0.340344	0.285254
EFS	0.150802	0.833872
ARHGAP5	0.183945	0.620061
SRP54	0.0909215	0.711722
CPNE6	0.982735	0.120244
CHD8	0.320495	0.0559757
PRORP	0.0402254	0.895107
DCAF11	0.0846459	0.681685
BRMS1L	0.741095	0.0740721
REC8	0.13506	0.805518
TM9SF1	0.0277364	0.908767
GMPR2	0.237077	0.49873
PNN	0.362961	0.194314
PCIF1	0.0681338	0.819492
ZMYND8	0.476322	0.141695
IFT52	0.0205861	0.945996
NDRG3	0.279013	0.176676
SLA2	1.65355	0.0333803
RAB5IF	0.510456	0.226478
NFATC2	0.667584	0.163234
PABPC1L	0.222472	0.520215
STK4	0.668496	0.0668729
ADNP	0.342896	0.116387
PFDN4	0.540744	0.186864
DOK5	0.301035	0.607484
CSTF1	0.258136	0.338101
BMP7	0.393708	0.823553
RAE1	0.328995	0.0839473
TUBB1	0.54198	0.332838
PRELID3B	0.0735848	0.825407
HRH3	2.34732	0.345552
TCFL5	0.151942	0.578139
DIDO1	0.0937615	0.644873
GID8	0.0157943	0.944321
BIRC7	0.648236	0.601641
NKAIN4	0.994565	0.627339
EEF1A2	0.495469	0.382784
PTK6	0.447962	0.539537
GMEB2	0.263346	0.385928
CDC25B	0.283643	0.462983
ISM1	1.57641	0.0852441
RNF24	0.280075	0.436692
NDUFAF5	0.172141	0.569947
TRIB3	0.225843	0.503738
RASSF2	0.616948	0.31992
CSNK2A1	0.101206	0.600672
ANGPT4	1.89417	0.148917
CDS2	0.0426686	0.856278
PROKR2	1.32168	0.402815
MYLK2	0.493525	0.681672
SIRPB1	0.870199	0.145796
TLDC2	0.889171	0.145232
CRNKL1	0.459567	0.021127
NOP56	0.371462	0.0418097
CDK5RAP1	0.260201	0.214063
OXT	0.678398	0.463482
TTI1	0.233441	0.227638
RPRD1B	0.333266	0.0795003
BPI	2.73226	0.00182631
SLC32A1	0.137094	0.924818
ASIP	0.651701	0.499662
ACTR5	0.370219	0.166211
PPP1R16B	1.21472	0.135348
FAM83D	0.543725	0.489952
DHX35	0.102057	0.668791
SYNDIG1	0.301031	0.74179
TNNC2	1.2188	0.235886
APMAP	0.116256	0.724738
CELF4	1.05332	0.342216
CDH20	0.302456	0.66892
ADNP2	0.342527	0.336324
USP14	0.0275345	0.882819
VAPA	0.0960322	0.70484
MYOM1	0.476936	0.332024
MYL12A	0.297899	0.25076
CEP76	0.0503784	0.899409
CEP192	0.232021	0.250068
RNMT	0.355617	0.356638
SMAD7	0.840949	0.0863798
RNF125	1.29667	0.0810258
ANKRD12	0.568014	0.180326
POLI	0.122162	0.75387
RBBP8	0.200912	0.551386
RIOK3	0.0224901	0.923629
MXRA5	0.235016	0.751596
VSIG1	0.955728	0.133072
NKAP	0.198171	0.491245
ALG13	0.627855	0.0925184
PRPS2	0.471651	0.153288
TLR8	0.0702654	0.905477
MOSPD1	0.0360597	0.931276
AMMECR1	0.276425	0.576076
SRPX	0.23501	0.615059
STAG2	0.112269	0.78313
ATP11C	0.177347	0.59073
MCF2	0.734953	0.431012
F9	1.07313	0.734213
CACNA1F	0.127818	0.806005
PLP2	0.361219	0.108112
BMX	1.29232	0.151582
ELF4	0.424115	0.207651
ZC3H12B	0.84025	0.123149
KCND1	0.279314	0.418049
FMR1	0.26576	0.444219
PIM2	0.490288	0.42437
PCSK1N	1.21836	0.454912
EMD	0.297173	0.260466
TAZ	0.182519	0.613314
JADE3	0.370587	0.340357
PCYT1B	0.0824868	0.861389
BRS3	1.07313	0.734213
HTATSF1	0.00183871	0.994073
CD40LG	1.4615	0.0246556
KLHL4	0.068567	0.90014
PCDH11X	0.495355	0.875465
ITIH6	1.46601	0.570261
RBM3	0.024118	0.877838
KLF8	0.275997	0.492378
SYTL4	0.123848	0.806983
ZDHHC15	0.132283	0.84585
TAF7L	2.12822	0.0326401
BEX4	0.243807	0.527044
RUBCNL	0.417343	0.499752
NALCN	1.45188	0.218282
TNFSF13B	0.361075	0.581035
FNDC3A	0.238936	0.412016
MLNR	0.509103	0.774169
CDADC1	0.450448	0.200977
KLF5	0.138728	0.812031
STK24	0.265068	0.341114
ARHGEF7	0.227374	0.355901
FGF9	0.288844	0.662829
SGCG	1.4968	0.212707
PARP4	0.0182986	0.933709
MRPS31	0.172444	0.599851
KPNA3	0.089759	0.760074
VWA8	0.127648	0.464231
DGKH	0.244776	0.5063
INTS6	0.20718	0.517474
CLN5	0.582527	0.268708
OLFM4	2.92111	0.0277051
ZNF629	0.0992067	0.787338
GDPD3	0.433035	0.458523
LYRM1	0.0363068	0.901478
NFAT5	0.269512	0.475147
LONP2	0.0160175	0.920376
N4BP1	0.434812	0.330443
CBLN1	0.163556	0.820118
ZNF423	0.227158	0.82398
CTCF	0.492873	0.0190873
ACD	0.110125	0.721718
PARD6A	0.109024	0.826796
ZNF821	0.206402	0.637924
PRSS54	1.70939	0.585326
PSMD7	0.0541974	0.76243
SETD6	0.443736	0.111983
SMPD3	1.24801	0.039007
SLC7A6OS	0.321618	0.332119
SLC7A6	0.47577	0.23274
ESRP2	0.271833	0.465433
FA2H	0.3052	0.78337
CMC2	0.180317	0.535388
AXIN1	0.444335	0.137019
MLYCD	0.0465417	0.813677
WFDC1	0.568319	0.72643
SEC14L5	1.14499	0.0644666
USP10	0.13634	0.416261
ZNF500	0.432629	0.211749
METRN	0.449824	0.371154
RHBDL1	0.257872	0.618878
UBE2I	0.0667937	0.690608
ZP2	1.07313	0.734213
MEFV	0.263372	0.621808
CRYM	0.875484	0.380041
GSPT1	0.102996	0.564334
ZNF174	0.521065	0.101437
CLUAP1	0.705893	0.0984015
GGA2	0.273946	0.48154
AQP8	0.100736	0.849744
CPPED1	0.18159	0.705264
TOX3	1.80368	0.460671
RBL2	0.574802	0.0667344
XYLT1	0.266942	0.563327
RPGRIP1L	0.239504	0.640737
KAT8	0.198695	0.360992
IL21R	1.31307	0.0750634
CCP110	0.147897	0.712182
AQP9	0.357792	0.614146
IQCH	0.221231	0.710062
CORO2B	0.376979	0.431678
HERC1	0.132983	0.693286
ACSBG1	1.13133	0.222718
TTC23	0.150331	0.671898
HOMER2	0.623263	0.0893523
CEP152	0.313736	0.521705
TGM5	2.06368	0.42731
GABPB1	0.224817	0.5351
TJP1	0.0912281	0.854166
SCG3	0.715153	0.571499
DNAJC17	0.39639	0.176013
EIF3J	0.113376	0.650222
SPG11	0.0862436	0.702267
RHOV	0.394518	0.698924
MYEF2	0.132749	0.758049
SGK3	0.390358	0.339453
CSPP1	0.224047	0.473932
ZDHHC2	0.276021	0.416568
BRF2	0.414165	0.247265
ZFAND1	0.242769	0.580447
EYA1	0.495355	0.875465
NBN	0.195416	0.686171
TRPA1	1.74335	0.474045
CPQ	0.190822	0.4411
BPNT2	0.00571721	0.985837
SFRP1	0.48927	0.403561
UBE2W	0.131127	0.688168
POP1	0.211017	0.579424
NIPAL2	0.0176005	0.958466
IKBKB	0.216531	0.483899
PLAT	0.300496	0.554027
GDAP1	0.263	0.404817
RAB2A	0.249872	0.37328
EIF3E	0.163742	0.666137
EMC2	0.223158	0.576386
ESRP1	1.06932	0.504853
STMN2	0.495355	0.875465
ARMC1	0.0114142	0.962574
SPAG1	0.0918772	0.84959
CHRAC1	0.228635	0.41236
NCALD	1.19529	0.00195928
SNX16	0.317419	0.446351
UBR5	0.270218	0.306404
SH2D4A	0.670606	0.164174
INTS10	0.0639182	0.678236
ERI1	0.224447	0.447752
MTMR9	0.194539	0.390581
LEPROTL1	0.621548	0.0571803
DCTN6	0.0435309	0.911609
ERICH1	0.268336	0.520588
NEFM	0.163673	0.89341
ARHGEF10	0.281577	0.623042
KLHDC4	0.25152	0.409663
KCTD9	0.115259	0.706854
FGL1	1.74046	0.578256
MAP4K1	0.643152	0.279716
HNRNPL	0.175806	0.389611
CGB3	1.07313	0.734213
SARS2	0.482683	0.280635
CLASRP	0.16865	0.583805
ARHGEF18	0.380969	0.259259
RNASEH2A	1.26011	0.395142
CD37	0.39384	0.558539
SF3A2	0.199711	0.471125
AMH	1.22091	0.0499455
RETN	0.99683	0.21352
CCDC130	0.286327	0.115579
TLE5	0.239694	0.558854
NOVA2	0.238157	0.701196
LILRA1	0.210648	0.706359
IL27RA	0.108162	0.849608
TNNT1	0.256653	0.635752
VRK3	0.259001	0.14738
C19orf44	0.674034	0.0669338
MED26	0.964148	0.0305388
RASAL3	1.03092	0.0631526
AKAP8	0.349152	0.161136
EPHX3	0.476214	0.460054
ZNF419	0.561241	0.093468
POP4	0.241838	0.316553
CCNE1	0.697408	0.0614379
URI1	0.438962	0.0745211
PDCD5	0.0641764	0.864831
RPS16	0.306781	0.2582
FBL	0.0152045	0.9609
CLC	1.11415	0.0304392
SHD	1.07562	0.277199
FSD1	1.74804	0.00861274
OVOL3	1.50106	0.157075
PRKD2	0.438631	0.265026
TJP3	0.977552	0.238906
CACTIN	0.191462	0.409723
CCDC9	0.0119484	0.963381
HNRNPUL1	0.0786088	0.761515
FZR1	0.0972073	0.716956
TGFB1	0.0584391	0.876735
DENND3	0.411296	0.474582
CEACAM4	0.48329	0.569645
MYH14	1.3416	0.261929
CD79A	1.71189	0.0208528
LIM2	3.47211	0.00290164
NOP53	0.373146	0.287662
NKG7	1.69286	0.0198778
ATP1A3	1.417	0.313064
PTPRS	0.364946	0.371615
CYTH2	0.0303101	0.879939
CARD8	0.540127	0.0957724
LIG1	0.0572887	0.891827
ZNF175	0.577743	0.143304
CABP5	1.07313	0.734213
CAPS	0.211105	0.448242
FAM83E	0.262255	0.627478
FGF21	0.495355	0.875465
CACNG7	0.963663	0.759326
MAST1	0.203715	0.86579
LENG1	0.0864965	0.778303
JAK3	0.702796	0.217509
RPL18A	0.045446	0.881764
SLC5A5	2.28466	0.0216267
ARRDC2	0.714674	0.234379
PIK3R2	0.0240225	0.981702
RAB3A	0.11266	0.819096
PDE4C	0.145867	0.906558
CRTC1	0.0732114	0.776482
UPK1A	0.0707436	0.978009
ATP4A	1.93879	0.0647008
GAPDHS	0.850738	0.649979
SUGP1	0.369304	0.25021
ZNF14	0.926211	0.0328633
PBX4	1.08037	0.147776
ZNF574	0.954509	0.00829949
ZNF85	0.403875	0.279285
AVL9	0.182671	0.328439
RUNDC3B	0.068433	0.902709
GTPBP10	0.0980093	0.805828
RASA4	0.452383	0.518333
CDK6	0.134251	0.62799
DNAJC2	0.206169	0.549269
BET1	0.0041972	0.991839
NAMPT	0.5058	0.449427
POLR1F	0.143809	0.691413
PIK3CG	0.387816	0.552987
PON3	0.893407	0.533052
HBP1	0.394022	0.380521
SP4	0.763519	0.0781762
WDR91	0.0299993	0.951188
DNAH11	0.480267	0.347723
CBLL1	0.644313	0.0437724
DLX5	0.788106	0.450152
MTPN	0.0514386	0.764318
STEAP1B	0.464931	0.633952
PTN	2.19991	0.255781
MPP6	0.243417	0.584924
ZC3HAV1	0.278222	0.339938
H2AZ2	0.0312295	0.903752
CAV2	0.0621493	0.904743
CAV1	0.798386	0.13323
MET	0.451364	0.53408
RNF32	0.250051	0.595669
LMBR1	0.0456653	0.866575
HOXA1	1.93093	0.013579
DNAJB6	0.169585	0.632964
HOXA2	0.733372	0.490393
HOXA3	0.972057	0.374685
LFNG	0.00761071	0.989748
HOXA5	0.133772	0.846615
ANKRD7	0.694235	0.437197
VIPR2	2.11351	0.0026298
SSBP1	0.0495968	0.81258
EVX1	2.12733	0.493465
TAX1BP1	0.184522	0.620846
GRB10	0.553004	0.207391
COBL	1.07397	0.0700719
FKBP14	0.256912	0.461438
PLEKHA8	0.0598887	0.824873
STX1A	1.53549	0.00376108
NOD1	0.0469718	0.842393
CRHR2	0.322435	0.554686
MINDY4	0.0294532	0.953301
GHRHR	1.07313	0.734213
CASP2	0.0113879	0.954256
NPTX2	0.126305	0.812443
BUD31	0.0403793	0.867159
PTCD1	0.519586	0.0405056
CYP3A5	0.992074	0.0401339
ZKSCAN1	0.138253	0.590713
WASL	0.018101	0.96126
TFR2	0.798525	0.176048
FSCN3	1.48516	0.0792124
PAX4	0.495355	0.875465
FBXO24	0.192821	0.798857
RBM28	0.111873	0.526701
USP42	0.586582	0.0637343
C1GALT1	0.292037	0.38846
GLCCI1	0.753799	0.0183763
NRF1	0.561838	0.0801231
TMEM106B	0.12434	0.762006
CEP41	0.0457661	0.888533
ZNF862	0.112946	0.632713
SFRP4	0.223771	0.789539
MEST	0.066245	0.881982
MEOX2	1.96079	0.529193
ANKMY2	0.105504	0.677473
ACTR3C	0.956149	0.086716
TSPAN13	0.540346	0.227947
AGR2	1.63788	0.235346
GIMAP2	0.413961	0.411348
TMEM176B	0.397421	0.425076
PSMA2	0.198874	0.674175
MRPL32	0.265285	0.441531
COA1	0.542753	0.107585
TMEM248	0.0212379	0.909435
PRKAG2	0.485423	0.384085
AEBP1	0.0709173	0.806193
MYL7	0.495355	0.875465
GCK	1.74756	0.21637
SPATA6L	0.478733	0.380645
SLC1A1	0.688476	0.19935
FKTN	0.0550502	0.881078
CNTNAP3	1.02485	0.181426
MEGF9	0.314625	0.315211
CORO2A	0.22152	0.421668
TGFBR1	0.0648266	0.826685
OGN	0.372076	0.431485
ASPN	0.182171	0.793485
TLE4	0.530935	0.274123
LHX6	0.889599	0.631298
AKNA	1.055	0.0618558
TNFSF8	0.621781	0.244949
AK1	0.82766	0.0293521
CDC37L1	0.206929	0.490942
RLN2	1.07313	0.734213
RLN1	0.239766	0.891219
RIC1	0.0418869	0.8691
KDM4C	0.330797	0.189309
DOCK8	0.152485	0.711524
ELAVL2	0.0154203	0.985722
KCNT1	0.384683	0.402119
FUBP3	0.129794	0.518162
TYRP1	1.00871	0.361242
LHX3	2.99215	0.0271449
DDX58	0.0379461	0.941914
EDF1	0.0999797	0.764164
RAPGEF1	0.0549731	0.905767
SETX	0.260828	0.420602
SH3GL2	0.613122	0.589644
PTGDS	1.4433	0.0773795
ABCA2	0.419978	0.175294
UBE2R2	0.05198	0.807425
ABHD17B	0.380527	0.232679
EXOSC3	0.643413	0.00231897
PDLIM1	0.0640031	0.874295
CCNJ	0.464086	0.135558
DNTT	2.04	0.512048
GATA3	1.25803	0.0364655
DNMBP	0.402529	0.343946
RAB11FIP2	0.528809	0.160769
ERLIN1	0.0892237	0.706489
EIF3A	0.146039	0.517373
CUBN	0.438803	0.585173
TRDMT1	0.536157	0.168717
DDX50	0.378629	0.0526204
MAPK8	0.314035	0.406725
ATE1	0.213317	0.271622
NSMCE4A	0.245894	0.342118
PLEKHA1	0.761331	0.0575336
VSIR	0.408611	0.506976
SPOCK2	0.933288	0.0316355
PPP3CB	0.106663	0.679137
CCSER2	0.469826	0.171122
TWNK	0.246582	0.359816
FBXW4	0.185396	0.45369
FGF8	1.18905	0.242231
TNKS2	0.289967	0.269333
ARHGAP21	0.138837	0.637514
ANKRD26	0.131114	0.748208
EDRF1	0.723686	0.0321912
BCCIP	0.0493425	0.856552
STN1	0.716786	0.0240724
SORCS1	0.484194	0.616572
TASOR2	0.199121	0.529382
SMC3	0.155731	0.708576
SHOC2	0.345938	0.351349
TFAM	0.17663	0.628321
CUL2	0.318665	0.250226
CCNY	0.226466	0.432563
RPL28	0.382314	0.197341
DNAJC12	0.255606	0.792421
PPIF	0.12625	0.779071
PBLD	0.0265955	0.915718
KRT23	1.17885	0.0121174
NUFIP2	0.331397	0.263846
RPL19	0.295895	0.314122
FBXL20	0.276158	0.186308
RUNDC3A	0.362053	0.596262
UBTF	0.155016	0.517653
CASC3	0.325615	0.110387
RAPGEFL1	0.124333	0.733593
RGS9	1.3173	0.0259329
RNF43	0.94779	0.337437
ASPA	0.494181	0.875756
RAD51C	0.0359157	0.930418
SEPTIN4	0.481936	0.201122
P2RX1	0.895141	0.174302
DHX40	0.117248	0.686549
TUBD1	0.749855	0.0918432
GOSR2	0.0597665	0.793563
RPS6KB1	0.617658	0.118861
CDK5RAP3	0.246593	0.436622
PIGL	0.561966	0.0694084
INTS2	0.0912057	0.691171
MED13	0.110313	0.624506
ENO3	0.103436	0.742365
NUP88	0.186133	0.232191
SLC6A4	0.401555	0.449787
BLMH	0.0310759	0.856125
GOSR1	0.225764	0.159265
MED31	0.468931	0.162548
DRG2	0.251164	0.426539
AKAP10	0.203559	0.337755
SMARCD2	0.165722	0.531489
DDX5	0.183847	0.389762
C17orf75	0.183164	0.474281
CYTH1	0.311089	0.488603
ASIC2	2.74423	0.341431
CCL7	0.673789	0.430072
PEX12	0.376824	0.438691
CNTNAP1	0.0625732	0.830431
EZH1	0.430737	0.163079
DLX4	0.507195	0.663211
SGCA	1.09317	0.429982
ALOX12	0.945333	0.110849
LUC7L3	0.472519	0.189526
MPP2	1.41055	0.0190187
SMURF2	0.632308	0.0167076
SLC16A6	0.469712	0.430243
MAP2K6	0.988041	0.0464244
MYH3	0.508831	0.355674
FOXN1	0.494865	0.869176
UNC119	0.0350161	0.919453
SUPT6H	0.0376077	0.867926
PHF12	1.10014	0.00943037
GABRA4	2.2478	0.365844
GNRHR	1.66387	0.0502109
SLAIN2	0.163097	0.503927
OCIAD1	0.0615679	0.775416
DCUN1D4	0.00851283	0.981782
CRACD	0.571532	0.328201
LAMTOR3	0.0815481	0.78449
PF4V1	0.334585	0.80711
MANBA	0.120405	0.821653
UBE2D3	0.114513	0.653259
ELF2	0.419417	0.228899
INPP4B	1.23638	0.0472392
GAB1	0.217006	0.462597
KLHL2	0.357555	0.420368
IL2	1.88773	0.44564
RPL34	0.390732	0.128219
GAR1	0.14356	0.594225
FRG1	0.272166	0.370026
CLCN3	0.00273591	0.993462
AADAT	0.00409412	0.996109
GALNT7	0.10847	0.768651
DHX15	0.070525	0.770592
SEPSECS	0.449251	0.123686
CPZ	0.495355	0.875465
TRIM2	0.171539	0.736191
FBXW7	0.58184	0.166794
NEIL3	0.270974	0.618147
CLNK	0.564171	0.659316
SH3D19	0.288623	0.394342
STIM2	0.714956	0.0996623
NKX3-2	0.495355	0.875465
BST1	0.165757	0.759497
SNX25	0.256455	0.476562
LRP2BP	0.688308	0.14926
UFSP2	0.0296316	0.935847
KLF3	0.592769	0.118476
KLHL5	0.108703	0.690591
FAM149A	0.39053	0.638275
UGDH	0.294757	0.463792
PPARGC1A	0.508066	0.623184
DDX25	0.332184	0.786459
CRYAB	0.29649	0.623199
DBX1	0.0715827	0.973263
ZBTB16	0.123659	0.703818
ELP4	0.254862	0.353139
ZPR1	0.13471	0.53361
FNBP4	0.570558	0.0523201
SC5D	0.352044	0.457365
CRTAM	0.107136	0.892818
JHY	0.544839	0.300052
B3GAT1	2.17782	0.0116174
P2RX3	1.60479	0.609387
SNX15	0.707061	0.309598
DTX4	1.39588	0.0402788
ATG2A	0.614979	0.29674
OSBP	0.198531	0.269164
PUS3	0.186535	0.687877
DCPS	0.132396	0.462461
KMT5B	0.151768	0.558056
PPP6R3	0.222554	0.405992
CHORDC1	0.299639	0.408019
ANAPC15	0.41102	0.395385
APOA4	1.07313	0.734213
CEP164	0.0804354	0.754397
EIF4G2	0.010317	0.946767
GALNT18	0.0741382	0.899953
BIRC2	0.0735545	0.840504
UBE4A	0.170035	0.446046
DDX6	0.692827	0.0731998
UPK2	0.758261	0.361444
NECTIN1	0.0988652	0.807502
HIPK3	0.0911818	0.710202
FBXO3	0.13324	0.675396
CD5	1.30619	0.0447171
MDK	0.123198	0.766515
AMBRA1	0.00340842	0.98769
MADD	0.636259	0.110814
PTPMT1	0.200734	0.631385
CARS1	0.083063	0.726363
SLC35F2	0.471838	0.111213
C11orf21	1.53929	0.00063055
ELMOD1	0.625296	0.756896
CALCA	1.0677	0.588149
SOX6	0.144092	0.755793
C11orf58	0.192062	0.363598
PITPNM1	0.0434415	0.885587
RPS13	0.12486	0.563821
NUP98	0.334512	0.38847
EXPH5	0.442113	0.499793
POU2AF1	0.868046	0.235209
PTPN5	0.0126279	0.989184
PSMD9	0.0423076	0.854258
P3H3	0.49926	0.482154
PPFIBP1	0.156463	0.75215
PRDM4	0.437856	0.0939697
CLEC2B	0.651525	0.321022
SELPLG	0.284832	0.630753
CAPRIN2	0.45424	0.126687
TSPAN11	0.0782982	0.900663
CAMKK2	0.0912107	0.821046
BIN2	0.711668	0.212964
BCL7A	0.687823	0.02009
RSRC2	0.424161	0.226809
LIN7A	0.289889	0.574831
KRT18	0.369997	0.517608
GLI1	1.46313	0.0467873
ELK3	0.251546	0.59107
MAGOHB	0.135703	0.679718
ITFG2	0.589032	0.026441
FOXM1	0.127327	0.873395
PRR4	1.6932	0.333345
PARP11	0.221595	0.569211
ARPC3	0.160137	0.584378
FGF6	1.07313	0.734213
CUX2	1.53538	0.0129674
MANSC1	0.127418	0.807406
DUSP16	0.30224	0.400748
CDKN1B	0.946796	0.00411775
GSG1	0.894036	0.186048
SCNN1A	0.149434	0.801719
OGFOD2	0.83543	0.130545
ART4	2.10228	0.21414
ARHGDIB	0.36153	0.520156
DDX55	0.627308	0.00566287
SLC38A1	1.29967	0.0308493
ENDOU	0.593611	0.678219
VDR	0.2697	0.689878
RFC5	0.339543	0.342678
STX2	0.0348857	0.908549
IL26	1.07125	0.734664
MDM1	0.523114	0.0476632
CNOT2	0.77272	0.101142
CPSF6	0.154634	0.336149
KRR1	0.483429	0.287862
NOP2	0.325866	0.451687
CHD4	0.099063	0.763628
UHRF1BP1L	0.484818	0.298644
ING4	0.0589898	0.838454
GNB3	0.268504	0.882769
CHPT1	0.146552	0.613528
GNPTAB	0.270155	0.292049
SPSB2	0.127574	0.669053
ENO2	0.126003	0.704676
NT5DC3	0.233733	0.541919
APOBEC1	0.495355	0.875465
NANOG	1.02365	0.482978
SUDS3	0.138458	0.462995
GOLT1B	0.183813	0.634876
PRKAB1	0.187566	0.390575
HCFC2	0.332775	0.34053
CLEC4A	0.355062	0.659745
PHC1	0.415979	0.063755
RFX4	2.31504	0.347426
RIC8B	0.341737	0.167044
FGFR1OP2	0.168413	0.628687
KLRB1	1.47869	0.0321167
BTN3A3	0.516673	0.243036
TDP2	0.236967	0.457969
RWDD1	0.0624162	0.828621
RSPH4A	1.02638	0.118959
MAK	0.272609	0.449327
PAK1IP1	0.237344	0.488715
SMIM8	0.269804	0.528309
NEDD9	0.365841	0.353562
CEP85L	0.803783	0.0513929
ADTRP	0.0751139	0.905998
ASF1A	0.160711	0.594663
MCM9	0.15481	0.509077
FAM184A	0.341315	0.592045
RNGTT	0.0203505	0.933991
MAN1A1	0.0185127	0.929818
GABRR2	0.0924907	0.894368
HDDC2	0.478137	0.199501
TPD52L1	0.473231	0.44836
RIPOR2	1.01617	0.068218
UST	0.211514	0.564325
ULBP1	0.805988	0.159292
FBXO5	0.441146	0.415772
MTRF1L	0.00959382	0.978659
SLC26A8	0.403991	0.627318
KCTD20	0.164614	0.540673
STK38	0.366031	0.171133
SRSF3	0.145838	0.439489
RNF8	0.206476	0.467346
PHACTR1	0.33019	0.621334
MDGA1	0.893235	0.0852891
CILK1	0.181765	0.643454
MDN1	0.112417	0.591408
GLP1R	1.99709	0.196373
SAYSD1	0.101691	0.780521
BMP5	0.496065	0.875285
BACH2	0.979918	0.115627
RBM24	0.261265	0.760844
CAP2	0.209961	0.691835
TREML2	0.953197	0.158316
TSPO2	1.06567	0.19305
KHDRBS2	1.18314	0.304191
PRDM13	1.8659	0.451779
MED23	0.494876	0.140778
GPLD1	0.399157	0.497179
ALDH5A1	0.276713	0.383517
CRYBG1	0.655314	0.15063
VNN1	0.93173	0.178414
VNN2	0.44157	0.501438
ACOT13	0.00386349	0.986118
SMAP1	0.375019	0.177032
RPS12	0.375075	0.194814
B3GAT2	0.119223	0.868682
EYA4	0.00145292	0.99686
SOBP	0.124689	0.813599
NR2E1	0.192008	0.873311
HBS1L	0.299004	0.227898
TRIM38	0.358987	0.357485
ZBTB24	0.787665	0.0263864
PERP	1.23623	0.00845516
HECA	0.526767	0.22573
PHACTR2	0.0906341	0.746062
CCR6	1.40253	0.0980364
SLC22A2	1.12829	0.718767
PHF1	0.150905	0.653633
C6orf118	0.495355	0.875465
PDE10A	0.0422531	0.946367
TFEB	0.0887524	0.889214
CCND3	0.357451	0.462588
FAM120B	0.118075	0.570244
TBP	0.552796	0.0539799
GUCA1B	0.280091	0.475856
BICRAL	0.597963	0.0608138
MRPL2	0.104438	0.813084
EXOC2	0.152287	0.352817
SENP6	0.429738	0.211927
PRPF4B	0.653334	0.0700257
BTN2A1	0.412597	0.126555
LAMA4	0.155843	0.754416
CLIC5	1.14105	0.0404207
ENPP5	0.658805	0.349352
PRSS16	2.03813	0.139556
ERBIN	0.392611	0.30149
HARS2	0.455713	0.080497
SEMA5A	0.71481	0.236192
C7	0.671149	0.171276
TENT4A	0.334809	0.339925
BRD8	0.313094	0.227139
KIF20A	0.112482	0.884805
MRPS30	0.285041	0.354115
HSPA9	0.104059	0.488873
GZMK	1.11077	0.0867857
CDH9	0.495355	0.875465
SPARC	0.104185	0.830782
IK	0.478319	0.0863268
CERT1	0.00829144	0.977168
FAF2	0.0182068	0.923509
HAND1	0.495355	0.875465
PCDHB3	1.45189	0.64497
PCDHB5	0.0247498	0.975108
PCDHB6	2.00314	0.240254
PCDHB7	0.625992	0.60977
CLK4	0.772435	0.0681092
GRM6	1.74496	0.149615
ITK	1.21121	0.104038
CLINT1	0.140234	0.462468
CNOT6	0.127693	0.554174
BTNL8	0.593679	0.513729
MSH3	0.295495	0.153203
RASGRF2	0.677609	0.205175
POLR3G	0.443193	0.36898
CDH6	0.440015	0.46128
LMNB1	0.611878	0.241027
ARRDC3	0.23892	0.442345
SUB1	0.22686	0.554129
FAM172A	0.155148	0.509364
SLC27A6	0.179007	0.871781
LNPEP	0.838715	0.0263351
PDE4D	1.25895	0.0911132
BRIX1	0.567047	0.0663928
IL4	0.404008	0.697538
IL5	1.80428	0.32079
ST8SIA4	0.136153	0.803071
SKP1	0.102199	0.660406
NUP155	0.0753733	0.726417
PPP2CA	0.102227	0.606691
FGF1	2.04705	0.287941
NR3C1	0.336539	0.448375
PPWD1	0.90971	0.0215044
TRIM23	0.414661	0.308958
TRAPPC13	0.209916	0.455781
SEC24A	0.0108799	0.967344
TTC33	0.310679	0.397061
RARS1	0.150085	0.454845
TCERG1	0.25063	0.408692
CSNK1A1	0.0711753	0.718493
ERGIC1	0.14865	0.647389
PDGFRB	0.323415	0.248342
BNIP1	0.224679	0.376664
STC2	0.0329999	0.96644
CPEB4	0.0643822	0.863034
HRH2	0.238274	0.682856
DBN1	0.068409	0.837544
ZNF346	0.543279	0.0224666
EHHADH	0.0812964	0.853288
CNTN3	0.57468	0.431851
SMC4	0.428282	0.245355
SELENOK	0.370547	0.238677
ACTR8	0.231498	0.294087
TBCCD1	0.285765	0.358858
CRBN	0.519957	0.150346
BCL6	0.021757	0.949003
NPHP3	0.430835	0.140245
AMOTL2	0.0252059	0.956187
OGG1	0.122762	0.671411
KPNA1	0.150079	0.604351
UBE3A	0.160108	0.485861
CEP70	0.230857	0.460215
RBP2	1.31889	0.158305
SLC25A36	0.209152	0.612434
GRK7	0.859074	0.248694
RNF7	0.0549401	0.785692
TFDP2	0.161878	0.620795
XRN1	0.701019	0.0906968
KAT2B	0.499004	0.236436
PDCD10	0.0693354	0.843415
FGF12	0.0459282	0.93964
PRKAR2A	0.036782	0.835992
USP4	0.146088	0.64649
ACAP2	0.370402	0.316117
GNAT1	0.265621	0.815976
HYAL1	0.466006	0.37488
TUSC2	0.0512451	0.86906
NPRL2	0.55036	0.0250126
RPL24	0.252489	0.256934
FXR1	0.151142	0.621238
CBLB	0.68757	0.0514742
BBX	0.30235	0.371123
HHLA2	0.591408	0.771639
IQCG	0.15427	0.586572
MORC1	0.396186	0.838648
UMPS	0.0317631	0.868919
NCBP2	0.0134744	0.949383
FRMD4B	0.351692	0.446197
ROPN1B	0.231585	0.806528
ABTB1	0.477407	0.367367
CSPG5	0.183676	0.773416
EFCC1	0.153712	0.819929
CFAP92	0.351525	0.421745
CISH	0.805342	0.125344
ACVR2B	0.217363	0.559898
WDR48	0.408486	0.207032
COMMD2	0.122555	0.631223
EIF1B	0.131721	0.62803
ABHD14A-ACY1	0.495355	0.875465
ARHGEF26	0.328471	0.533303
KLHL24	0.410833	0.265602
PLCH1	0.672732	0.526094
VIPR1	0.44125	0.529012
DNAH1	0.277079	0.426303
TNNC1	0.494181	0.875756
NKTR	0.74358	0.119359
FOXP1	0.363044	0.323479
SPCS1	0.196563	0.432059
NEK4	0.059726	0.800024
INO80D	0.448517	0.266329
EEF1B2	0.266393	0.319063
ADAM23	0.516947	0.253277
MOB1A	0.106697	0.699749
KANSL3	0.249548	0.329497
RTKN	0.120191	0.775688
PIKFYVE	0.133339	0.67927
FAHD2A	0.0402509	0.866232
[truncated: 15,555 more rows]
